# Supplementary material for: Identification of a novel autophagy-related prognostic signature and small molecule drugs for glioblastoma by bioinformatics
Source: BMC Med Genomics. 2022 May 12;15:111. doi: 10.1186/s12920-022-01261-5 (PMC9097333; doi:10.1186/s12920-022-01261-5)
Supplement: Supplementary file 3 — Additional file 3. The LASSO-regression analysis identified 19 genes with non-zero coefficients. [file 12920_2022_1261_MOESM3_ESM.txt]

variable	lasso_coef
GAPDH	0.812119135
ITGB4	0.792906819
CDKN1B	0.525263204
MYOM1	0.252714076
ITGA6	0.059175388
KRCC1	0.041967775
EGFR	0.010594848
BAK1	-0.033125615
CHMP6	-0.052602852
VPS33B	-0.100360184
RAB24	-0.14905261
SUPT3H	-0.185525182
TM9SF1	-0.188105925
PDK4	-0.287910809
NDUFB9	-0.351797602
NRBF2	-0.504355923
PELP1	-0.541675315
TEAD4	-0.546558178
MRPS2	-0.768620719
